# Supplementary material for: Visiting Molecular Mimicry Once More: Pathogenicity, Virulence, and Autoimmunity
Source: Microorganisms. 2023 Jun 1;11(6):1472. doi: 10.3390/microorganisms11061472 (PMC10301193; doi:10.3390/microorganisms11061472)
Supplement: Supplementary file 1 [file microorganisms-11-01472-s001.zip]

Archive with 1 entries (1 files):
- microorganisms-2264476-supplementary.pdf
